# Supplementary material for: Electronic-Structure-Modulated Cu,Co-Coanchored N-Doped Nanocarbon as a Difunctional Electrocatalyst for Hydrogen Evolution and Oxygen Reduction Reactions
Source: Molecules. 2024 Jun 22;29(13):2973. doi: 10.3390/molecules29132973 (PMC11243191; doi:10.3390/molecules29132973)
Supplement: Supplementary file 1 [file molecules-29-02973-s001.zip]

Archive with 1 entries (1 files):
- molecules-3059590-supplementary.pdf
